# Supplementary material for: In Vitro Methylene Blue and Carboplatin Combination Triggers Ovarian Cancer Cells Death
Source: Int J Mol Sci. 2024 Oct 13;25(20):11005. doi: 10.3390/ijms252011005 (PMC11507203; doi:10.3390/ijms252011005)
Supplement: Supplementary file 1 [file ijms-25-11005-s001.zip]

Archive with 1 entries (1 files):
- ijms-3227951-supplementary.pdf
